# Supplementary material for: Comparison of clinical outcomes and perinatal outcomes between natural cycle and hormone replacement therapy of frozen-thawed embryo transfer in patients with regular menstruation: a propensity score-matched analysis
Source: Front Endocrinol (Lausanne). 2024 Jul 18;15:1416841. doi: 10.3389/fendo.2024.1416841 (PMC11291223; doi:10.3389/fendo.2024.1416841)
Supplement: Supplementary file 3 [file Table_1.xlsx]

## Sheet: Sheet1
Supplementary Table 1
Univariate and Multivariate logistic regression analysis for live-birth rate and clinical pregnancy rate.
Characteristic	Live birth Rate				Clinical pregnancy rate
	Univariate analysis		Multivariate analysis		Univariate analysis		Multivariate analysis
	OR (95% CI)	P value	OR (95% CI)	P value	OR (95% CI)	P value	OR (95% CI)	P value
Female age	0.92 (0.91 , 0.94)	<0.001	0.95 (0.93 , 0.97)	<0.001	0.93 (0.91 , 0.94)	<0.001	0.95 (0.93 , 0.97)	<0.001
Infertility duration	0.94 (0.92 , 0.97)	<0.001	0.97 (0.94 , 0.99)	0.02	0.95 (0.93 , 0.97)	<0.001	0.97 (0.95 , 1.00)	0.062
Infertility type
Primary	1.00 (Reference)		1.00 (Reference)		1.00 (Reference)		1.00 (Reference)
Secondary	0.78 (0.67 , 0.91)	0.001	0.99 (0.79 , 1.24)	0.917	0.81 (0.69 , 0.94)	0.006	1.06 (0.84 , 1.33)	0.622
Gravidity	0.87 (0.81 , 0.93)	<0.001	0.94 (0.80 , 1.10)	0.42	0.87 (0.82 , 0.93)	<0.001	0.91 (0.78 , 1.06)	0.21
Parity	0.80 (0.67 , 0.94)	0.007	1.12 (0.87 , 1.43)	0.375	0.81 (0.69 , 0.95)	0.009	1.13 (0.89 , 1.45)	0.31
No. of miscarriages	0.82 (0.74 , 0.91)	<0.001	0.99 (0.83 , 1.19)	0.945	0.84 (0.76 , 0.92)	<0.001	1.02 (0.85 , 1.22)	0.833
BMI	0.98 (0.96 , 1.01)	0.207			0.99 (0.96 , 1.01)	0.27
Basal serum FSH	0.96 (0.92 , 0.99)	0.034	1.00 (0.96 , 1.05)	0.864	0.94 (0.90 , 0.98)	0.004	0.99 (0.94 , 1.03)	0.568
AMH	1.10 (1.07 , 1.14)	<0.001	1.01 (0.97 , 1.05)	0.623	1.12 (1.08 , 1.16)	<0.001	1.01 (0.97 , 1.05)	0.554
AFC	1.06 (1.05 , 1.08)	<0.001	1.04 (1.03 , 1.06)	<0.001	1.06 (1.05 , 1.08)	<0.001	1.04 (1.02 , 1.06)	<0.001
Endometrial preparation protocols
NC	1.00 (Reference)		1.00 (Reference)		1.00 (Reference)		1.00 (Reference)
HRT	0.76 (0.65 , 0.88)	<0.001	0.77 (0.65 , 0.91)	0.002	0.75 (0.64 , 0.87)	<0.001	0.76 (0.65 , 0.90)	0.001
No. of embryos transferred
1	1.00 (Reference)		1.00 (Reference)		1.00 (Reference)		1.00 (Reference)
2	1.46 (1.25 , 1.70)	<0.001	2.04 (1.67 , 2.48)	<0.001	1.65 (1.42 , 1.93)	<0.001	2.51 (2.05 , 3.07)	<0.001
Type of embryo transferred
Cleavage stage	1.00 (Reference)		1.00 (Reference)		1.00 (Reference)		1.00 (Reference)
Blastocyst stage	1.26 (1.08 , 1.47)	0.003	1.69 (1.39 , 2.05)	<0.001	1.27 (1.09 , 1.48)	0.002	1.91 (1.56 , 2.34)	<0.001
Endometrial thickness on the day of progesterone administration	1.08 (1.04 , 1.13)	<0.001	1.05 (1.01 , 1.10)	0.038	1.08 (1.03 , 1.12)	<0.001	1.04 (0.99 , 1.09)	0.098
Triple-line endometrial pattern on the day of progesterone administration
B	1.00 (Reference)		1.00 (Reference)		1.00 (Reference)		1.00 (Reference)
B-C	1.40 (1.01 , 1.94)	0.043	1.43 (1.01 , 2.02)	0.043	1.48 (1.06 , 2.08)	0.022	1.53 (1.07 , 2.19)	0.02
C	1.19 (0.87 , 1.63)	0.271	1.11 (0.80 , 1.54)	0.55	1.36 (0.99 , 1.87)	0.059	1.25 (0.90 , 1.76)	0.188
Note: AFC = antral follicle count; AMH = antimul1lerian hormone; BMI = body mass index; CI = confidence interval; FSH = follicle-stimulating hormone; HRT = hormone replacement therapy; NC = natural cycle; OR = odds ratio.
